# Supplementary material for: Open vs. Laparoscopic Surgery for Rectal Cancer: Impact on Identification and Preservation of Pelvic Autonomic Nerves and Effects on Urinary and Sexual Function and Quality of Life
Source: J Clin Med. 2026 Mar 21;15(6):2421. doi: 10.3390/jcm15062421 (PMC13027352; doi:10.3390/jcm15062421)
Supplement: Supplementary file 1 [file jcm-15-02421-s001.zip]

Archive with 1 entries (1 files):
- jcm-4121105-supplementary.pdf
